# Supplementary material for: Physiotherapeutic Protocol and ZnO Nanoparticles: A Combined Novel Treatment Program against Bacterial Pyomyositis
Source: Biology (Basel). 2022 Sep 23;11(10):1393. doi: 10.3390/biology11101393 (PMC9598154; doi:10.3390/biology11101393)
Supplement: Supplementary file 1 [file biology-11-01393-s001.zip]

Archive with 1 entries (1 files):
- biology-1916650-supplementary.pdf
